# Supplementary material for: Mesenchymal stromal cells equipped by IFNα empower T cells with potent anti-tumor immunity
Source: Oncogene. 2022 Feb 10;41(13):1866–81. doi: 10.1038/s41388-022-02201-4 (PMC8956510; doi:10.1038/s41388-022-02201-4)
Supplement: Supplementary file 1 — Supplementary Table 1 [file 41388_2022_2201_MOESM1_ESM.xlsx]

## Sheet: Sheet1
Supplementary Table 1. List of mouse primers for qPCR
Gene	Forward primer				Reverse primer
Gzmb	TGCTGCTAAAGCTGAAGAGTAAG				CGTGTTTGAGTATTTGCCCATTG
Ccl1	GGCTGCCGTGTGGATACAG				AGGTGATTTTGAACCCACGTTT
Ccl2	TCTCTCTTCCTCCACCACCATG				GCGTTAACTGCATCTGGCTGA
Ccl3	TTCTCTGTACCATGACACTCTGC				CGTGGAATCTTCCGGCTGTAG
Ccl4	TTCCTGCTGTTTCTCTTACACCT				CTGTCTGCCTCTTTTGGTCAG
Ccl5	GCTGCTTTGCCTACCTCTCC				TCGAGTGACAAACACGACTGC
Ccl6	GCTGGCCTCATACAAGAAATGG				GCTTAGGCACCTCTGAACTCTC
Ccl7	GCTGCTTTCAGCATCCAAGTG				CCAGGGACACCGACTACTG
Ccl8	TCTACGCAGTGCTTCTTTGCC				AAGGGGGATCTTCAGCTTTAGTA
Ccl9	CCCTCTCCTTCCTCATTCTTACA				AGTCTTGAAAGCCCATGTGAAA
Ccl20	GCCTCTCGTACATACAGACGC				CCAGTTCTGCTTTGGATCAGC
Cxcl1	CTGGGATTCACCTCAAGAACATC				CAGGGTCAAGGCAAGCCTC
Cxcl2	CCAACCACCAGGCTACAGG				GCGTCACACTCAAGCTCTG
Cxcl5	TCCATCTCGCCATTCATGC				TTGCGGCTATGACTGAGGAAG
Cxcl7	CTCAGACCTACATCGTCCTGC				GTGGCTATCACTTCCACATCAG
Cxcl9	TCCTCTTGGGCATCATCTTCC				TTTGTAGTGGATCGTGCCTCG
Cxcl10	CCAAGTGCTGCCGTCATTTTC				GGCTCGCAGGGATGATTTCAA
Cxcl11	GGCTTCCTTATGTTCAAACAGGG				GCCGTTACTCGGGTAAATTACA
Cxcl12	TGCATCAGTGACGGTAAACCA				TTCTTCAGCCGTGCAACAATC
Cxcl15	CAAGGCTGGTCCATGCTCC				TGCTATCACTTCCTTTCTGTTGC
Pdl1	GCTCCAAAGGACTTGTACGTG				TGATCTGAAGGGCAGCATTTC
β-actin	TTCCAGCCTTCCTTCTTGGG				TGTTGGCATAGAGGTCTTTACGG
